# Supplementary material for: Are “Free From” Foods Risk-Free? Lactose-Free Milk Fermentation Modulates Normal Colon in a Gut Microbiota in Vitro Model
Source: Microorganisms. 2025 Aug 29;13(9):2021. doi: 10.3390/microorganisms13092021 (PMC12471900; doi:10.3390/microorganisms13092021)
Supplement: Supplementary file 1 [file microorganisms-13-02021-s001.zip]

Archive with 1 entries (1 files):
- microorganisms-3811396-supplementary.pdf
